# Supplementary material for: A new parasitoid wasp, Aphaereta vondelparkensis sp. n. (Braconidae, Alysiinae), from a city park in the centre of Amsterdam
Source: Biodivers Data J. 2020 Jan 27;8:e49017. doi: 10.3897/BDJ.8.e49017 (PMC6997242; doi:10.3897/BDJ.8.e49017)
Supplement: XML Treatment for Aphaereta vondelparkensis [file BDJ.8.e49017-treatment1.xml]

<!DOCTYPE tp:taxon-treatment
  PUBLIC "-//TaxonX//DTD Taxonomic Treatment Publishing DTD v0 20100105//EN" "tax-treatment-NSO.dtd">
<tp:taxon-treatment xmlns:tp="http://www.plazi.org/taxpub"><tp:treatment-meta><mixed-citation publication-type="journal"><person-group><name><surname>van Achterberg</surname><given-names>Kees</given-names></name><name><surname>Schilthuizen</surname><given-names>Menno</given-names></name><name><surname>van der Meer</surname><given-names>Marrit</given-names></name><name><surname>Delval</surname><given-names>Richard</given-names></name><name><surname>Dias</surname><given-names>Claudia</given-names></name><name><surname>Hoynck</surname><given-names>Marlene</given-names></name><name><surname>Köster</surname><given-names>Heko</given-names></name><name><surname>Maarschall</surname><given-names>Rudie</given-names></name><name><surname>Peeters</surname><given-names>Norbert</given-names></name><name><surname>Venema</surname><given-names>Peter</given-names></name><name><surname>Zaremba</surname><given-names>Ryan</given-names></name><name><surname>Beltrami</surname><given-names>Cristina</given-names></name><name><surname>Nieuwenhuis</surname><given-names>Florinda</given-names></name><name><surname>de Rop</surname><given-names>Nicole</given-names></name><name><surname>Njunjić</surname><given-names>Iva</given-names></name><name><surname>Koene</surname><given-names>Joris M.</given-names></name></person-group><article-title>A new parasitoid wasp, <italic><tp:taxon-name><tp:taxon-name-part taxon-name-part-type="genus" reg="Aphaereta">Aphaereta</tp:taxon-name-part> <tp:taxon-name-part taxon-name-part-type="species" reg="vondelparkensis">vondelparkensis</tp:taxon-name-part></tp:taxon-name></italic> sp. n. (<tp:taxon-name><tp:taxon-name-part taxon-name-part-type="family">Braconidae</tp:taxon-name-part></tp:taxon-name>, <tp:taxon-name><tp:taxon-name-part taxon-name-part-type="subfamily">Alysiinae</tp:taxon-name-part></tp:taxon-name>), from a city park in the centre of Amsterdam</article-title><source>Biodivers Data J</source><day>27</day><month>1</month><year>2020</year><volume>8</volume><pub-id pub-id-type="doi">10.3897/BDJ.8.e49017</pub-id></mixed-citation></tp:treatment-meta><tp:nomenclature><tp:taxon-name><object-id xmlns:xlink="http://www.w3.org/1999/xlink" content-type="arpha" xlink:type="simple">94FC15C4-D5BA-5071-B16C-275DE8AFD712</object-id><tp:taxon-name-part taxon-name-part-type="genus">Aphaereta</tp:taxon-name-part> <tp:taxon-name-part taxon-name-part-type="species">vondelparkensis</tp:taxon-name-part><object-id xmlns:xlink="http://www.w3.org/1999/xlink" content-type="zoobank" xlink:type="simple" object-id-type="ZooBank">urn:lsid:zoobank.org:act:0D788CC9-BE51-4293-BC0C-C85C2C170506</object-id></tp:taxon-name><tp:taxon-status xmlns:xlink="http://www.w3.org/1999/xlink" xlink:type="simple">sp. n.</tp:taxon-status></tp:nomenclature><tp:treatment-sec sec-type="materials"><title>Materials</title><list list-type="alpha-lower" list-content="occurrences"><list-item><p><bold>Type status:</bold> <named-content xmlns:xlink="http://www.w3.org/1999/xlink" content-type="dwc:typeStatus" xlink:type="simple">Holotype</named-content>. <bold>Occurrence:</bold> recordedBy: <named-content xmlns:xlink="http://www.w3.org/1999/xlink" content-type="dwc:recordedBy" xlink:type="simple">Taxon Expeditions participants</named-content>; <bold>Taxon:</bold> family: <named-content xmlns:xlink="http://www.w3.org/1999/xlink" content-type="dwc:family" xlink:type="simple"><tp:taxon-name><tp:taxon-name-part taxon-name-part-type="family">Braconidae</tp:taxon-name-part></tp:taxon-name></named-content>; genus: <named-content xmlns:xlink="http://www.w3.org/1999/xlink" content-type="dwc:genus" xlink:type="simple"><tp:taxon-name><tp:taxon-name-part taxon-name-part-type="genus">Aphaereta</tp:taxon-name-part></tp:taxon-name></named-content>; specificEpithet: <named-content xmlns:xlink="http://www.w3.org/1999/xlink" content-type="dwc:specificEpithet" xlink:type="simple"><tp:taxon-name><tp:taxon-name-part taxon-name-part-type="genus" reg="Aphaereta"/><tp:taxon-name-part taxon-name-part-type="species" reg="vondelparkensis">vondelparkensis</tp:taxon-name-part></tp:taxon-name></named-content>; scientificNameAuthorship: <named-content xmlns:xlink="http://www.w3.org/1999/xlink" content-type="dwc:scientificNameAuthorship" xlink:type="simple">van Achterberg et al.</named-content>; <bold>Location:</bold> continent: <named-content xmlns:xlink="http://www.w3.org/1999/xlink" content-type="dwc:continent" xlink:type="simple">Europe</named-content>; country: <named-content xmlns:xlink="http://www.w3.org/1999/xlink" content-type="dwc:country" xlink:type="simple">The Netherlands</named-content>; municipality: <named-content xmlns:xlink="http://www.w3.org/1999/xlink" content-type="dwc:municipality" xlink:type="simple">Amsterdam</named-content>; locality: <named-content xmlns:xlink="http://www.w3.org/1999/xlink" content-type="dwc:locality" xlink:type="simple">Vondelpark: Koeienweide</named-content>; <bold>Event:</bold> samplingProtocol: <named-content xmlns:xlink="http://www.w3.org/1999/xlink" content-type="dwc:samplingProtocol" xlink:type="simple">bait-trap with meat</named-content>; year: <named-content xmlns:xlink="http://www.w3.org/1999/xlink" content-type="dwc:year" xlink:type="simple">2019</named-content>; month: <named-content xmlns:xlink="http://www.w3.org/1999/xlink" content-type="dwc:month" xlink:type="simple">07</named-content>; day: <named-content xmlns:xlink="http://www.w3.org/1999/xlink" content-type="dwc:day" xlink:type="simple">07</named-content>; <bold>Record Level:</bold> institutionID: <named-content xmlns:xlink="http://www.w3.org/1999/xlink" content-type="dwc:institutionID" xlink:type="simple">RMNH</named-content></p></list-item><list-item><p><bold>Type status:</bold> <named-content xmlns:xlink="http://www.w3.org/1999/xlink" content-type="dwc:typeStatus" xlink:type="simple">Paratype</named-content>. <bold>Occurrence:</bold> recordedBy: <named-content xmlns:xlink="http://www.w3.org/1999/xlink" content-type="dwc:recordedBy" xlink:type="simple">J. Huijbregts</named-content>; sex: <named-content xmlns:xlink="http://www.w3.org/1999/xlink" content-type="dwc:sex" xlink:type="simple">7 females</named-content>; <bold>Location:</bold> continent: <named-content xmlns:xlink="http://www.w3.org/1999/xlink" content-type="dwc:continent" xlink:type="simple">Europe</named-content>; country: <named-content xmlns:xlink="http://www.w3.org/1999/xlink" content-type="dwc:country" xlink:type="simple">The Netherlands</named-content>; municipality: <named-content xmlns:xlink="http://www.w3.org/1999/xlink" content-type="dwc:municipality" xlink:type="simple">Oostvoorne</named-content>; locality: <named-content xmlns:xlink="http://www.w3.org/1999/xlink" content-type="dwc:locality" xlink:type="simple">Quackjeswater</named-content>; <bold>Event:</bold> samplingProtocol: <named-content xmlns:xlink="http://www.w3.org/1999/xlink" content-type="dwc:samplingProtocol" xlink:type="simple">from dead rabbit with <italic><tp:taxon-name><tp:taxon-name-part taxon-name-part-type="genus" reg="Parasarcophaga">Parasarcophaga</tp:taxon-name-part> <tp:taxon-name-part taxon-name-part-type="species" reg="caerulescens">caerulescens</tp:taxon-name-part></tp:taxon-name></italic> Zett. (Sarcoph.)</named-content>; year: <named-content xmlns:xlink="http://www.w3.org/1999/xlink" content-type="dwc:year" xlink:type="simple">2014</named-content>; month: <named-content xmlns:xlink="http://www.w3.org/1999/xlink" content-type="dwc:month" xlink:type="simple">08</named-content>; day: <named-content xmlns:xlink="http://www.w3.org/1999/xlink" content-type="dwc:day" xlink:type="simple">30</named-content>; eventRemarks: <named-content xmlns:xlink="http://www.w3.org/1999/xlink" content-type="dwc:eventRemarks" xlink:type="simple">ex pupa <italic><tp:taxon-name><tp:taxon-name-part taxon-name-part-type="genus" reg="Parasarcophaga">Parasarcophaga</tp:taxon-name-part> <tp:taxon-name-part taxon-name-part-type="species" reg="caerulescens">caerulescens</tp:taxon-name-part></tp:taxon-name></italic> (Zett.), det. L. Sijstermans 2014</named-content>; <bold>Record Level:</bold> institutionCode: <named-content xmlns:xlink="http://www.w3.org/1999/xlink" content-type="dwc:institutionCode" xlink:type="simple">RMNH</named-content>; basisOfRecord: <named-content xmlns:xlink="http://www.w3.org/1999/xlink" content-type="dwc:basisOfRecord" xlink:type="simple">7 preserved specimens</named-content></p></list-item><list-item><p><bold>Type status:</bold> <named-content xmlns:xlink="http://www.w3.org/1999/xlink" content-type="dwc:typeStatus" xlink:type="simple">Paratype</named-content>. <bold>Occurrence:</bold> sex: <named-content xmlns:xlink="http://www.w3.org/1999/xlink" content-type="dwc:sex" xlink:type="simple">2 females</named-content>; <bold>Taxon:</bold> family: <named-content xmlns:xlink="http://www.w3.org/1999/xlink" content-type="dwc:family" xlink:type="simple"><tp:taxon-name><tp:taxon-name-part taxon-name-part-type="family">Braconidae</tp:taxon-name-part></tp:taxon-name></named-content>; genus: <named-content xmlns:xlink="http://www.w3.org/1999/xlink" content-type="dwc:genus" xlink:type="simple"><tp:taxon-name><tp:taxon-name-part taxon-name-part-type="genus">Aphaereta</tp:taxon-name-part></tp:taxon-name></named-content>; specificEpithet: <named-content xmlns:xlink="http://www.w3.org/1999/xlink" content-type="dwc:specificEpithet" xlink:type="simple"><tp:taxon-name><tp:taxon-name-part taxon-name-part-type="genus" reg="Aphaereta"/><tp:taxon-name-part taxon-name-part-type="species" reg="vondelparkensis">vondelparkensis</tp:taxon-name-part></tp:taxon-name></named-content>; <bold>Location:</bold> continent: <named-content xmlns:xlink="http://www.w3.org/1999/xlink" content-type="dwc:continent" xlink:type="simple">Europe</named-content>; country: <named-content xmlns:xlink="http://www.w3.org/1999/xlink" content-type="dwc:country" xlink:type="simple">The Netherlands</named-content>; municipality: <named-content xmlns:xlink="http://www.w3.org/1999/xlink" content-type="dwc:municipality" xlink:type="simple">Oostvoorne</named-content>; locality: <named-content xmlns:xlink="http://www.w3.org/1999/xlink" content-type="dwc:locality" xlink:type="simple">Quackjeswater</named-content>; <bold>Event:</bold> samplingProtocol: <named-content xmlns:xlink="http://www.w3.org/1999/xlink" content-type="dwc:samplingProtocol" xlink:type="simple">culture in lab., M. Lammers, RMNH’16</named-content>; year: <named-content xmlns:xlink="http://www.w3.org/1999/xlink" content-type="dwc:year" xlink:type="simple">2014</named-content>; month: <named-content xmlns:xlink="http://www.w3.org/1999/xlink" content-type="dwc:month" xlink:type="simple">10</named-content>; day: <named-content xmlns:xlink="http://www.w3.org/1999/xlink" content-type="dwc:day" xlink:type="simple">15</named-content>; eventRemarks: <named-content xmlns:xlink="http://www.w3.org/1999/xlink" content-type="dwc:eventRemarks" xlink:type="simple">Ex <italic><tp:taxon-name><tp:taxon-name-part taxon-name-part-type="genus" reg="Calliphora">Calliphora</tp:taxon-name-part> <tp:taxon-name-part taxon-name-part-type="species" reg="vomitoria">vomitoria</tp:taxon-name-part></tp:taxon-name></italic> (<tp:taxon-name><tp:taxon-name-part taxon-name-part-type="family">Calliphoridae</tp:taxon-name-part></tp:taxon-name>) in lab., F1-2, em. 15.x.2014, greg. par., M. Lammers, RMNH’16</named-content>; <bold>Record Level:</bold> institutionID: <named-content xmlns:xlink="http://www.w3.org/1999/xlink" content-type="dwc:institutionID" xlink:type="simple">RMNH</named-content>; institutionCode: <named-content xmlns:xlink="http://www.w3.org/1999/xlink" content-type="dwc:institutionCode" xlink:type="simple">RMNH</named-content>; basisOfRecord: <named-content xmlns:xlink="http://www.w3.org/1999/xlink" content-type="dwc:basisOfRecord" xlink:type="simple">PreservedSpecimen</named-content></p></list-item><list-item><p><bold>Type status:</bold> <named-content xmlns:xlink="http://www.w3.org/1999/xlink" content-type="dwc:typeStatus" xlink:type="simple">Paratype</named-content>. <bold>Occurrence:</bold> sex: <named-content xmlns:xlink="http://www.w3.org/1999/xlink" content-type="dwc:sex" xlink:type="simple">1 males</named-content>; <bold>Taxon:</bold> family: <named-content xmlns:xlink="http://www.w3.org/1999/xlink" content-type="dwc:family" xlink:type="simple"><tp:taxon-name><tp:taxon-name-part taxon-name-part-type="family">Braconidae</tp:taxon-name-part></tp:taxon-name></named-content>; genus: <named-content xmlns:xlink="http://www.w3.org/1999/xlink" content-type="dwc:genus" xlink:type="simple"><tp:taxon-name><tp:taxon-name-part taxon-name-part-type="genus">Aphaereta</tp:taxon-name-part></tp:taxon-name></named-content>; specificEpithet: <named-content xmlns:xlink="http://www.w3.org/1999/xlink" content-type="dwc:specificEpithet" xlink:type="simple"><tp:taxon-name><tp:taxon-name-part taxon-name-part-type="genus" reg="Aphaereta"/><tp:taxon-name-part taxon-name-part-type="species" reg="vondelparkensis">vondelparkensis</tp:taxon-name-part></tp:taxon-name></named-content>; <bold>Location:</bold> continent: <named-content xmlns:xlink="http://www.w3.org/1999/xlink" content-type="dwc:continent" xlink:type="simple">Europe</named-content>; country: <named-content xmlns:xlink="http://www.w3.org/1999/xlink" content-type="dwc:country" xlink:type="simple">The Netherlands</named-content>; municipality: <named-content xmlns:xlink="http://www.w3.org/1999/xlink" content-type="dwc:municipality" xlink:type="simple">Oostvoorne</named-content>; locality: <named-content xmlns:xlink="http://www.w3.org/1999/xlink" content-type="dwc:locality" xlink:type="simple">Quackjeswater</named-content>; <bold>Event:</bold> samplingProtocol: <named-content xmlns:xlink="http://www.w3.org/1999/xlink" content-type="dwc:samplingProtocol" xlink:type="simple">culture in lab., M. Lammers, RMNH’16</named-content>; year: <named-content xmlns:xlink="http://www.w3.org/1999/xlink" content-type="dwc:year" xlink:type="simple">2014</named-content>; month: <named-content xmlns:xlink="http://www.w3.org/1999/xlink" content-type="dwc:month" xlink:type="simple">10</named-content>; day: <named-content xmlns:xlink="http://www.w3.org/1999/xlink" content-type="dwc:day" xlink:type="simple">17</named-content>; eventRemarks: <named-content xmlns:xlink="http://www.w3.org/1999/xlink" content-type="dwc:eventRemarks" xlink:type="simple">Ex <italic><tp:taxon-name><tp:taxon-name-part taxon-name-part-type="genus" reg="Calliphora">Calliphora</tp:taxon-name-part> <tp:taxon-name-part taxon-name-part-type="species" reg="vomitoria">vomitoria</tp:taxon-name-part></tp:taxon-name></italic> (<tp:taxon-name><tp:taxon-name-part taxon-name-part-type="family">Calliphoridae</tp:taxon-name-part></tp:taxon-name>) in lab., F1-2, em. 17.x.2014, greg. par., M. Lammers, RMNH’16</named-content>; <bold>Record Level:</bold> institutionID: <named-content xmlns:xlink="http://www.w3.org/1999/xlink" content-type="dwc:institutionID" xlink:type="simple">RMNH</named-content>; institutionCode: <named-content xmlns:xlink="http://www.w3.org/1999/xlink" content-type="dwc:institutionCode" xlink:type="simple">RMNH</named-content>; basisOfRecord: <named-content xmlns:xlink="http://www.w3.org/1999/xlink" content-type="dwc:basisOfRecord" xlink:type="simple">PreservedSpecimen</named-content></p></list-item><list-item><p><bold>Type status:</bold> <named-content xmlns:xlink="http://www.w3.org/1999/xlink" content-type="dwc:typeStatus" xlink:type="simple">Paratype</named-content>. <bold>Occurrence:</bold> sex: <named-content xmlns:xlink="http://www.w3.org/1999/xlink" content-type="dwc:sex" xlink:type="simple">3 females</named-content>; <bold>Taxon:</bold> family: <named-content xmlns:xlink="http://www.w3.org/1999/xlink" content-type="dwc:family" xlink:type="simple"><tp:taxon-name><tp:taxon-name-part taxon-name-part-type="family">Braconidae</tp:taxon-name-part></tp:taxon-name></named-content>; genus: <named-content xmlns:xlink="http://www.w3.org/1999/xlink" content-type="dwc:genus" xlink:type="simple"><tp:taxon-name><tp:taxon-name-part taxon-name-part-type="genus">Aphaereta</tp:taxon-name-part></tp:taxon-name></named-content>; specificEpithet: <named-content xmlns:xlink="http://www.w3.org/1999/xlink" content-type="dwc:specificEpithet" xlink:type="simple"><tp:taxon-name><tp:taxon-name-part taxon-name-part-type="genus" reg="Aphaereta"/><tp:taxon-name-part taxon-name-part-type="species" reg="vondelparkensis">vondelparkensis</tp:taxon-name-part></tp:taxon-name></named-content>; <bold>Location:</bold> continent: <named-content xmlns:xlink="http://www.w3.org/1999/xlink" content-type="dwc:continent" xlink:type="simple">Europe</named-content>; country: <named-content xmlns:xlink="http://www.w3.org/1999/xlink" content-type="dwc:country" xlink:type="simple">The Netherlands</named-content>; municipality: <named-content xmlns:xlink="http://www.w3.org/1999/xlink" content-type="dwc:municipality" xlink:type="simple">Oostvoorne</named-content>; locality: <named-content xmlns:xlink="http://www.w3.org/1999/xlink" content-type="dwc:locality" xlink:type="simple">Quackjeswater</named-content>; <bold>Event:</bold> samplingProtocol: <named-content xmlns:xlink="http://www.w3.org/1999/xlink" content-type="dwc:samplingProtocol" xlink:type="simple">culture in lab., M. Lammers, RMNH’16</named-content>; year: <named-content xmlns:xlink="http://www.w3.org/1999/xlink" content-type="dwc:year" xlink:type="simple">2014</named-content>; month: <named-content xmlns:xlink="http://www.w3.org/1999/xlink" content-type="dwc:month" xlink:type="simple">10</named-content>; day: <named-content xmlns:xlink="http://www.w3.org/1999/xlink" content-type="dwc:day" xlink:type="simple">21</named-content>; eventRemarks: <named-content xmlns:xlink="http://www.w3.org/1999/xlink" content-type="dwc:eventRemarks" xlink:type="simple">Ex <italic><tp:taxon-name><tp:taxon-name-part taxon-name-part-type="genus" reg="Calliphora">Calliphora</tp:taxon-name-part> <tp:taxon-name-part taxon-name-part-type="species" reg="vomitoria">vomitoria</tp:taxon-name-part></tp:taxon-name></italic> (<tp:taxon-name><tp:taxon-name-part taxon-name-part-type="family">Calliphoridae</tp:taxon-name-part></tp:taxon-name>) in lab., F1-2, em. 21.x.2014, greg. par., M. Lammers, RMNH’16</named-content>; <bold>Record Level:</bold> institutionID: <named-content xmlns:xlink="http://www.w3.org/1999/xlink" content-type="dwc:institutionID" xlink:type="simple">RMNH</named-content>; institutionCode: <named-content xmlns:xlink="http://www.w3.org/1999/xlink" content-type="dwc:institutionCode" xlink:type="simple">RMNH</named-content>; basisOfRecord: <named-content xmlns:xlink="http://www.w3.org/1999/xlink" content-type="dwc:basisOfRecord" xlink:type="simple">PreservedSpecimen</named-content></p></list-item><list-item><p><bold>Type status:</bold> <named-content xmlns:xlink="http://www.w3.org/1999/xlink" content-type="dwc:typeStatus" xlink:type="simple">Paratype</named-content>. <bold>Occurrence:</bold> sex: <named-content xmlns:xlink="http://www.w3.org/1999/xlink" content-type="dwc:sex" xlink:type="simple">8 females</named-content>; <bold>Taxon:</bold> family: <named-content xmlns:xlink="http://www.w3.org/1999/xlink" content-type="dwc:family" xlink:type="simple"><tp:taxon-name><tp:taxon-name-part taxon-name-part-type="family">Braconidae</tp:taxon-name-part></tp:taxon-name></named-content>; genus: <named-content xmlns:xlink="http://www.w3.org/1999/xlink" content-type="dwc:genus" xlink:type="simple"><tp:taxon-name><tp:taxon-name-part taxon-name-part-type="genus">Aphaereta</tp:taxon-name-part></tp:taxon-name></named-content>; specificEpithet: <named-content xmlns:xlink="http://www.w3.org/1999/xlink" content-type="dwc:specificEpithet" xlink:type="simple"><tp:taxon-name><tp:taxon-name-part taxon-name-part-type="genus" reg="Aphaereta"/><tp:taxon-name-part taxon-name-part-type="species" reg="vondelparkensis">vondelparkensis</tp:taxon-name-part></tp:taxon-name></named-content>; <bold>Location:</bold> continent: <named-content xmlns:xlink="http://www.w3.org/1999/xlink" content-type="dwc:continent" xlink:type="simple">Europe</named-content>; country: <named-content xmlns:xlink="http://www.w3.org/1999/xlink" content-type="dwc:country" xlink:type="simple">The Netherlands</named-content>; municipality: <named-content xmlns:xlink="http://www.w3.org/1999/xlink" content-type="dwc:municipality" xlink:type="simple">Oostvoorne</named-content>; locality: <named-content xmlns:xlink="http://www.w3.org/1999/xlink" content-type="dwc:locality" xlink:type="simple">Quackjeswater</named-content>; <bold>Event:</bold> samplingProtocol: <named-content xmlns:xlink="http://www.w3.org/1999/xlink" content-type="dwc:samplingProtocol" xlink:type="simple">culture in lab., M. Lammers, RMNH’16</named-content>; year: <named-content xmlns:xlink="http://www.w3.org/1999/xlink" content-type="dwc:year" xlink:type="simple">2014</named-content>; month: <named-content xmlns:xlink="http://www.w3.org/1999/xlink" content-type="dwc:month" xlink:type="simple">10</named-content>; day: <named-content xmlns:xlink="http://www.w3.org/1999/xlink" content-type="dwc:day" xlink:type="simple">27</named-content>; eventRemarks: <named-content xmlns:xlink="http://www.w3.org/1999/xlink" content-type="dwc:eventRemarks" xlink:type="simple">Ex <italic><tp:taxon-name><tp:taxon-name-part taxon-name-part-type="genus" reg="Calliphora">Calliphora</tp:taxon-name-part> <tp:taxon-name-part taxon-name-part-type="species" reg="vomitoria">vomitoria</tp:taxon-name-part></tp:taxon-name></italic> (<tp:taxon-name><tp:taxon-name-part taxon-name-part-type="family">Calliphoridae</tp:taxon-name-part></tp:taxon-name>) in lab., F1-2, em. 27.x.2014, greg. par., M. Lammers, RMNH’16</named-content>; <bold>Record Level:</bold> institutionID: <named-content xmlns:xlink="http://www.w3.org/1999/xlink" content-type="dwc:institutionID" xlink:type="simple">RMNH, ZJUH</named-content>; institutionCode: <named-content xmlns:xlink="http://www.w3.org/1999/xlink" content-type="dwc:institutionCode" xlink:type="simple">RMNH, ZJUH</named-content>; basisOfRecord: <named-content xmlns:xlink="http://www.w3.org/1999/xlink" content-type="dwc:basisOfRecord" xlink:type="simple">PreservedSpecimen</named-content></p></list-item><list-item><p><bold>Type status:</bold> <named-content xmlns:xlink="http://www.w3.org/1999/xlink" content-type="dwc:typeStatus" xlink:type="simple">Paratype</named-content>. <bold>Occurrence:</bold> sex: <named-content xmlns:xlink="http://www.w3.org/1999/xlink" content-type="dwc:sex" xlink:type="simple">1 female</named-content>; <bold>Taxon:</bold> family: <named-content xmlns:xlink="http://www.w3.org/1999/xlink" content-type="dwc:family" xlink:type="simple"><tp:taxon-name><tp:taxon-name-part taxon-name-part-type="family">Braconidae</tp:taxon-name-part></tp:taxon-name></named-content>; genus: <named-content xmlns:xlink="http://www.w3.org/1999/xlink" content-type="dwc:genus" xlink:type="simple"><tp:taxon-name><tp:taxon-name-part taxon-name-part-type="genus">Aphaereta</tp:taxon-name-part></tp:taxon-name></named-content>; specificEpithet: <named-content xmlns:xlink="http://www.w3.org/1999/xlink" content-type="dwc:specificEpithet" xlink:type="simple"><tp:taxon-name><tp:taxon-name-part taxon-name-part-type="genus" reg="Aphaereta"/><tp:taxon-name-part taxon-name-part-type="species" reg="vondelparkensis">vondelparkensis</tp:taxon-name-part></tp:taxon-name></named-content>; <bold>Location:</bold> continent: <named-content xmlns:xlink="http://www.w3.org/1999/xlink" content-type="dwc:continent" xlink:type="simple">Europe</named-content>; country: <named-content xmlns:xlink="http://www.w3.org/1999/xlink" content-type="dwc:country" xlink:type="simple">The Netherlands</named-content>; municipality: <named-content xmlns:xlink="http://www.w3.org/1999/xlink" content-type="dwc:municipality" xlink:type="simple">Oostvoorne</named-content>; locality: <named-content xmlns:xlink="http://www.w3.org/1999/xlink" content-type="dwc:locality" xlink:type="simple">Quackjeswater</named-content>; <bold>Event:</bold> samplingProtocol: <named-content xmlns:xlink="http://www.w3.org/1999/xlink" content-type="dwc:samplingProtocol" xlink:type="simple">culture in lab., M. Lammers, RMNH’16</named-content>; year: <named-content xmlns:xlink="http://www.w3.org/1999/xlink" content-type="dwc:year" xlink:type="simple">2014</named-content>; month: <named-content xmlns:xlink="http://www.w3.org/1999/xlink" content-type="dwc:month" xlink:type="simple">09</named-content>; day: <named-content xmlns:xlink="http://www.w3.org/1999/xlink" content-type="dwc:day" xlink:type="simple">18-22</named-content>; eventRemarks: <named-content xmlns:xlink="http://www.w3.org/1999/xlink" content-type="dwc:eventRemarks" xlink:type="simple">Ex <italic><tp:taxon-name><tp:taxon-name-part taxon-name-part-type="genus" reg="Calliphora">Calliphora</tp:taxon-name-part> <tp:taxon-name-part taxon-name-part-type="species" reg="vomitoria">vomitoria</tp:taxon-name-part></tp:taxon-name></italic> (<tp:taxon-name><tp:taxon-name-part taxon-name-part-type="family">Calliphoridae</tp:taxon-name-part></tp:taxon-name>) in lab., F1-2, em. 18-22.ix.2014, greg. par., M. Lammers, RMNH’16</named-content>; <bold>Record Level:</bold> institutionID: <named-content xmlns:xlink="http://www.w3.org/1999/xlink" content-type="dwc:institutionID" xlink:type="simple">RMNH</named-content>; institutionCode: <named-content xmlns:xlink="http://www.w3.org/1999/xlink" content-type="dwc:institutionCode" xlink:type="simple">RMNH</named-content>; basisOfRecord: <named-content xmlns:xlink="http://www.w3.org/1999/xlink" content-type="dwc:basisOfRecord" xlink:type="simple">PreservedSpecimen</named-content></p></list-item><list-item><p><bold>Type status:</bold> <named-content xmlns:xlink="http://www.w3.org/1999/xlink" content-type="dwc:typeStatus" xlink:type="simple">Paratype</named-content>. <bold>Occurrence:</bold> recordedBy: <named-content xmlns:xlink="http://www.w3.org/1999/xlink" content-type="dwc:recordedBy" xlink:type="simple">P. Mayhew</named-content>; sex: <named-content xmlns:xlink="http://www.w3.org/1999/xlink" content-type="dwc:sex" xlink:type="simple">3 females, 1 male</named-content>; <bold>Taxon:</bold> family: <named-content xmlns:xlink="http://www.w3.org/1999/xlink" content-type="dwc:family" xlink:type="simple"><tp:taxon-name><tp:taxon-name-part taxon-name-part-type="family">Braconidae</tp:taxon-name-part></tp:taxon-name></named-content>; genus: <named-content xmlns:xlink="http://www.w3.org/1999/xlink" content-type="dwc:genus" xlink:type="simple"><tp:taxon-name><tp:taxon-name-part taxon-name-part-type="genus">Aphaereta</tp:taxon-name-part></tp:taxon-name></named-content>; specificEpithet: <named-content xmlns:xlink="http://www.w3.org/1999/xlink" content-type="dwc:specificEpithet" xlink:type="simple"><tp:taxon-name><tp:taxon-name-part taxon-name-part-type="genus" reg="Aphaereta"/><tp:taxon-name-part taxon-name-part-type="species" reg="vondelparkensis">vondelparkensis</tp:taxon-name-part></tp:taxon-name></named-content>; <bold>Location:</bold> continent: <named-content xmlns:xlink="http://www.w3.org/1999/xlink" content-type="dwc:continent" xlink:type="simple">Europe</named-content>; country: <named-content xmlns:xlink="http://www.w3.org/1999/xlink" content-type="dwc:country" xlink:type="simple">The Netherlands</named-content>; municipality: <named-content xmlns:xlink="http://www.w3.org/1999/xlink" content-type="dwc:municipality" xlink:type="simple">Leiden</named-content>; <bold>Event:</bold> samplingProtocol: <named-content xmlns:xlink="http://www.w3.org/1999/xlink" content-type="dwc:samplingProtocol" xlink:type="simple">ex liver baits (gregarious [parasitoid])</named-content>; year: <named-content xmlns:xlink="http://www.w3.org/1999/xlink" content-type="dwc:year" xlink:type="simple">1977</named-content>; month: <named-content xmlns:xlink="http://www.w3.org/1999/xlink" content-type="dwc:month" xlink:type="simple">06</named-content>; eventRemarks: <named-content xmlns:xlink="http://www.w3.org/1999/xlink" content-type="dwc:eventRemarks" xlink:type="simple">RMNH’97</named-content>; <bold>Record Level:</bold> institutionID: <named-content xmlns:xlink="http://www.w3.org/1999/xlink" content-type="dwc:institutionID" xlink:type="simple">RMNH</named-content>; institutionCode: <named-content xmlns:xlink="http://www.w3.org/1999/xlink" content-type="dwc:institutionCode" xlink:type="simple">RMNH</named-content>; basisOfRecord: <named-content xmlns:xlink="http://www.w3.org/1999/xlink" content-type="dwc:basisOfRecord" xlink:type="simple">PreservedSpecimen</named-content></p></list-item></list></tp:treatment-sec><tp:treatment-sec sec-type="Description"><title>Description</title><p>Holotype, ♀, length of body 1.8 mm, of fore wing 2.0 mm.</p><p><italic>Head.</italic> Antenna 1.4 times length of fore wing and 1.6 times body (Fig. <xref ref-type="fig" rid="F5452762">1</xref>a), with 21 segments, setae erect and about 1.3 times as long as width of segment, length of third segment 0.8 times fourth segment (Fig. <xref ref-type="fig" rid="F5452766">2</xref>l), length of third, fourth and penultimate segments 5.0, 6.3 and 3.0 times their maximum width, respectively; fourth segment narrowed basally in lateral view (Fig. <xref ref-type="fig" rid="F5452766">2</xref>l); maxillary and labial palp with 6 and 4 segments, respectively; length of maxillary palp 1.2 times height of head; OOL:diameter of posterior ocellus:POL = 7:2:3; frons glabrous and smooth, nearly flat; length of eye in dorsal view 1.6 times temple (Fig. <xref ref-type="fig" rid="F5452766">2</xref>h); eyes glabrous except for a few setae; temples nearly parallel-sided behind eyes (Fig. <xref ref-type="fig" rid="F5452766">2</xref>h); median groove of vertex shallow; face 1.5 times wider than high medially, smooth, but medio-ventrally somewhat rugulose, with long erect upward directed setae; clypeus largely smooth, sparsely finely punctate, rather convex medially, long setose, not tuberculate laterally and ventral rim truncate (Fig. <xref ref-type="fig" rid="F5452766">2</xref>g); epistomal groove rather wide, laterally smooth and distinct (Fig. <xref ref-type="fig" rid="F5452766">2</xref>g); anterior tentorial pits medium-sized (Fig. <xref ref-type="fig" rid="F5452766">2</xref>g); length of malar space 0.2 times basal width of mandible; mandible medially rugulose, hardly widened subapically, its medial length 1.5 times maximum width, second tooth much longer than both lobe-shaped lateral teeth, without incision between first and second tooth, third tooth with curved carina (Fig. <xref ref-type="fig" rid="F5452762">1</xref>a–d); head 1.6 times as wide as mesoscutum (Fig. <xref ref-type="fig" rid="F5452766">2</xref>d).</p><p><italic>Mesosoma.</italic> Length of mesosoma 1.3 times its height; pronope absent, but posteriorly with a transverse and indistinctly crenulate groove and no antescutal depression; side of pronotum largely smooth, antero-medially and ventro-posteriorly finely crenulate (Fig. <xref ref-type="fig" rid="F5452766">2</xref>c), ventral area moderately convex, medium-sized and yellowish-orange; precoxal sulcus entirely impressed, but only anteriorly and medially moderately crenulate (Fig. <xref ref-type="fig" rid="F5452766">2</xref>c); mesosternal sulcus medium-sized and moderately crenulate (Fig. <xref ref-type="fig" rid="F5452762">1</xref>b); metapleuron smooth dorsally and medially, rugose ventrally; notauli absent, only anteriorly with horizontal carina (Fig. <xref ref-type="fig" rid="F5452766">2</xref>d); medio-posterior depression of mesoscutum absent; mesoscutum glabrous (except for a few setae), smooth, strongly shiny and with complete lateral carina; scutellar sulcus medium-sized, transverse and deep, with one long and two short crenulae; axillar depression narrow, smooth and rather shallow (Fig. <xref ref-type="fig" rid="F5452766">2</xref>d); scutellum slightly convex; anteriorly metanotum with short median carina and not protruding dorsally (Fig. <xref ref-type="fig" rid="F5452766">2</xref>c); surface of propodeum mainly smooth, without lateral protuberance, its medio-longitudinal carina distinctly lamelliform and protuberant and posteriorly with narrow triangular medial area (Fig. <xref ref-type="fig" rid="F5452766">2</xref>c,d).</p><p><italic>Wings.</italic> Fore wing: 2-SR oblique; r:3-SR:SR1 = 4:20:57; r vertical and about as long as width of pterostigma, narrow (about 4 times as long as its own width), distance between base of pterostigma and base of vein r 2.6 times as long as vein r and distinctly angled with 2-SR (Fig. <xref ref-type="fig" rid="F5452766">2</xref>a); disco-marginal cell slender (Fig. <xref ref-type="fig" rid="F5452766">2</xref>a; pterostigma narrow elliptical; SR1 straight and ending nearly at apex of wing; 1-CU1:2-CU1 = 1:9; 2-SR:3-SR:r-m = 11:20:3; r-m oblique; first subdiscal cell open ventrally and apically; CU1a at level of 2-CU1; m-cu slightly converging to 1-M. Hind wing: narrow apically; no trace of cu-a and m-cu; basal cell open posteriorly and veins largely hardly or not sclerotised (Fig. <xref ref-type="fig" rid="F5452766">2</xref>b).</p><p><italic>Legs.</italic> Hind coxa smooth; tarsal claws very slender (Fig. <xref ref-type="fig" rid="F5452766">2</xref>f and j), no distinct protuberance but widened basally; middle femur slender and parallel-sided; middle tibia moderately erect setose (Fig. <xref ref-type="fig" rid="F5452766">2</xref>f); fourth segment of middle tarsus 1.5 times longer than wide in dorsal view and bristly setose and bristles somewhat shorter than twice width of segment; length of femur, tibia and basitarsus of hind leg 5.4, 10.1 and 6.0 times their width, respectively; hind femur largely smooth and parallel-sided, but basally narrowed; hind tibia with erect setae, somewhat widened apically and subbasally setose; hind tarsal segments with rather short and sparsely setose ventro-apical protuberance (Fig. <xref ref-type="fig" rid="F5452766">2</xref>j); hind basitarsus comparatively slender and parallel-sided, apically with medium-sized acute lamella (Fig. <xref ref-type="fig" rid="F5452766">2</xref>j); length of hind tibial spurs 0.20 and 0.25 times hind basitarsus.</p><p><italic>Metasoma.</italic> Length of first tergite equal to its apical width, its surface distinctly convex medially and finely rugose medially, remainder largely smooth (Fig. <xref ref-type="fig" rid="F5452766">2</xref>e), its dorsal carinae distinct in basal 0.9 and tergite widened behind spiracles (Fig. <xref ref-type="fig" rid="F5452766">2</xref>e); dorsope rather large; second tergite smooth; ovipositor straight; length of setose part of ovipositor sheath 0.37 times fore wing, equal to metasoma, 1.6 times hind femur and 1.1 times hind tibia, with very long setae, ribbon-shaped (except apically) and with a short apical spine; hypopygium medium-sized and apically subtruncate (Fig. <xref ref-type="fig" rid="F5452762">1</xref>a).</p><p><italic>Colour.</italic> Black or dark brown; pedicellus of antenna brown; palpi, tegulum, coxae, trochanters, trochantelli and metasoma largely medio-ventrally (including hypopygium) pale yellowish; scapus and remainder of legs (but telotarsi infuscate) brownish-yellow; humeral plate and remainder of antenna dark brown; mandible (but margins darkened), propleuron, pronotal side ventrally and first tergite orange; pterostigma, parastigma and vein r brown; wing membrane slightly infuscate.</p><p><italic>Variation.</italic> Length of fore wing 1.8–2.9 mm; antenna of ♀ with 21(2), 22(2), 23(3), 24(3), 25(9) or 26(6) segments; third antennal segment 0.6–0.8 times as long as fourth segment; metasoma ventrally often largely dark brown and only hypopygium yellowish; third antennal segment of ♀ usually slender (Fig. <xref ref-type="fig" rid="F5452766">2</xref>l), but sometimes robust, 3.8–5.0 times longer than wide; second submarginal cell of fore wing slender in small specimens (Fig. <xref ref-type="fig" rid="F5452766">2</xref>a) to robust in larger specimens, 2.5–2.8 times longer than its maximum width; vein 2-SR of fore wing 2.4–2.8 times as long as vein r; vein 1+2-CU1 of fore wing distinctly pigmented in nearly all specimens; propodeal areola present, narrow triangular or medium-sized to narrow parallel-sided and dorsally distinctly protruding. The only male examined is very similar to females and it has 27 antennal segments.</p></tp:treatment-sec><tp:treatment-sec sec-type="Etymology"><title>Etymology</title><p>Named after the famous city park of Amsterdam (Vondelpark) where the holotype was collected during the Taxon Expedition in Amsterdam.</p></tp:treatment-sec><tp:treatment-sec sec-type="Distribution"><title>Distribution</title><p>Netherlands.</p></tp:treatment-sec><tp:treatment-sec sec-type="Biology"><title>Biology</title><p>Gregarious parasitoid of <tp:taxon-name><tp:taxon-name-part taxon-name-part-type="family">Sarcophagidae</tp:taxon-name-part></tp:taxon-name> and <tp:taxon-name><tp:taxon-name-part taxon-name-part-type="family">Calliphoridae</tp:taxon-name-part></tp:taxon-name> larvae living in decaying carcasses.</p></tp:treatment-sec><tp:treatment-sec><!--Section generated to contain objects referenced in tp:taxon-treatment.--><fig id="F5452762" position="float" orientation="portrait"><object-id xmlns:xlink="http://www.w3.org/1999/xlink" content-type="arpha" xlink:type="simple">9969B203-40E4-5CCA-993A-4CC7F2B667B3</object-id><object-id xmlns:xlink="http://www.w3.org/1999/xlink" content-type="doi" xlink:type="simple">10.3897/BDJ.8.e49017.figure1</object-id><label>Figure 1.</label><caption><p><italic><tp:taxon-name><tp:taxon-name-part taxon-name-part-type="genus" reg="Aphaereta">Aphaereta</tp:taxon-name-part> <tp:taxon-name-part taxon-name-part-type="species" reg="vondelparkensis">vondelparkensis</tp:taxon-name-part></tp:taxon-name></italic> sp. n., ♀, holotype. <bold>a.</bold> habitus, lateral aspect; <bold>b.</bold> mesosoma, ventral aspect; <bold>c.</bold> mandible, full sight on middle tooth; <bold>d.</bold> id., but full sight on third tooth.</p></caption><graphic xmlns:xlink="http://www.w3.org/1999/xlink" xlink:href="bdj-08-e49017-g001.jpg" position="float" id="oo_361489.jpg" orientation="portrait" xlink:type="simple"><uri content-type="original_file" xlink:type="simple">https://binary.pensoft.net/fig/361489</uri></graphic></fig><fig id="F5452766" position="float" orientation="portrait"><object-id xmlns:xlink="http://www.w3.org/1999/xlink" content-type="arpha" xlink:type="simple">8A80B7DE-6A83-505F-AA31-303C35DA8059</object-id><object-id xmlns:xlink="http://www.w3.org/1999/xlink" content-type="doi" xlink:type="simple">10.3897/BDJ.8.e49017.figure2</object-id><label>Figure 2.</label><caption><p><italic><tp:taxon-name><tp:taxon-name-part taxon-name-part-type="genus" reg="Aphaereta">Aphaereta</tp:taxon-name-part> <tp:taxon-name-part taxon-name-part-type="species" reg="vondelparkensis">vondelparkensis</tp:taxon-name-part></tp:taxon-name></italic> sp. n., ♀, holotype. <bold>a.</bold> fore wing; <bold>b.</bold> hind wing; <bold>c.</bold> mesosoma, lateral aspect; <bold>d.</bold> mesosoma, dorsal aspect; <bold>e.</bold> first metasomal tergite, dorsal aspect; <bold>f.</bold> legs; <bold>g.</bold> head, anterior aspect; <bold>h.</bold> head, dorsal aspect; <bold>i.</bold> head, lateral aspect; <bold>j.</bold> hind tarsus, lateral aspect; <bold>k.</bold> antenna; <bold>l.</bold> base of antennae, lateral aspect; <bold>m.</bold> apex of antenna.</p></caption><graphic xmlns:xlink="http://www.w3.org/1999/xlink" xlink:href="bdj-08-e49017-g002.jpg" position="float" id="oo_361491.jpg" orientation="portrait" xlink:type="simple"><uri content-type="original_file" xlink:type="simple">https://binary.pensoft.net/fig/361491</uri></graphic></fig></tp:treatment-sec></tp:taxon-treatment>
